# Supplementary material for: Experimental Determination of Wax Appearance Temperature (WAT) in Brazilian Presalt Petroleum via HPμDSC: Effects of Pressure and Gas Composition
Source: ACS Omega. 2026 Jan 20;11(4):5051–62. doi: 10.1021/acsomega.5c06286 (PMC12878762; doi:10.1021/acsomega.5c06286)
Supplement: Supplementary file 1 [file ao5c06286_si_001.xlsx]

## Sheet: 1
	Event 1	Event 2
Pressure(MPa)	Temp. (°C)	Temp. (°C)
Dead Crude Oil withou Gas
atm	52.926	23.852
atm	56.089	26.087
atm	56.078	26.071
Média	55.031	25.3367
Desvio padrão	1.48847	1.04984
Table S1: Baseline measurements (oil without gas)

## Sheet: 2
	Event 1	Event 2
Pressure(MPa)	Temp. (°C)	Temp. (°C)		Event 1		Event 2			Event 1		Event 2		Pressure
CO2 - REP. 01				Average	SD	Average	SD		delta1		delta 2		0.1 to 5.0
1	53.468	24.647		54.9477	1.05965	25.256	0.432838		-3.44267	1.23819	-3.49333	0.4334
25	52.334	23.367		53.366	0.736613	23.7007	0.237004
50	50.603	21.783		51.505	0.640514	21.7627	0.0220656		delta1		delta2		0.1 a 20.0
75	-	-		-	-	-	-		-5.551	2.09172	-2.59867	0.954881
100	-	-		-	-	-	-
125	-	-		-	-	21.8695	0.2615		delta1		delta2		10.0 a 20.0
150	46.396	21.151		48.556	1.55037	21.9003	0.554212		0.840667	2.37825	0.787833	0.890411
200	46.867	21.48		49.3967	1.80345	22.6573	0.851146
CO2 - REP. 02
1	55.482	25.507
25	54.005	23.895
50	51.884	21.732
75	-	-
100	-	-
125	-	22.131
150	49.962	22.474
200	50.943	23.463
CO2 - REP. 03
1	55.893	25.614
25	53.759	23.84
50	52.028	21.773
75	-	-
100	-	-
125	-	21.608
150	49.31	22.076
200	50.38	23.029
Table S2: CO2 pressurization data

## Sheet: 3
	Event 1	Event 2
Pressure(MPa)	Temp. (°C)	Temp. (°C)		Event 1		Event 2			Event 1		Event 2		Pressure
N2 - REP. 01				Average	SD	Average	SD		delta1		delta 2
1	54.113	25.046		55.1139	0.709729	25.3663	0.235183		2.68773	0.849492	2.45967	0.316646	0.1 a 20.0
25	54.407	25.465		55.3833	0.693119	25.677	0.175174
50	54.847	25.668		55.6967	0.601544	25.92	0.183565
75	55.274	25.99		55.9307	0.47037	26.2043	0.175549
100	55.619	26.291		56.2553	0.478811	26.49	0.165845
125	55.882	26.642		56.5787	0.516961	26.8187	0.156276
150	56.097	26.936		56.8607	0.558474	27.0927	0.152299
200	57.177	27.632		57.8017	0.46682	27.826	0.212024
N2 - REP. 02
1	55.679	25.449
25	55.796	25.672
50	56.085	25.992
75	56.167	26.203
100	56.373	26.482
125	56.735	26.792
150	57.068	27.043
200	57.929	27.725
N2 - REP. 03
1	55.5498	25.604
25	55.947	25.894
50	56.158	26.1
75	56.351	26.42
100	56.774	26.697
125	57.119	27.022
150	57.417	27.299
200	58.299	28.121
Table S3: N2 pressurization data

## Sheet: 4
	Event 1	Event 2
Pressure(MPa)	Temp. (°C)	Temp. (°C)		Event 1		Event 2			Event 1		Event 2		Pressure
NG - REP. 01				Average	SD	Average	SD		delta1		delta 2
1	53.595	24.967		54.5613	0.691685	25.1377	0.146165		-3.42967	1.13948	-2.77267	0.955369	0.1 a 20.0
25	53.908	25.109		54.4803	0.45568	24.9663	0.228424
50	54.31	25.215		54.083	0.348967	24.5577	0.527314
75	53.818	24.871		53.098	0.736026	23.729	0.90931
100	53.699	24.736		53.0717	0.4518	23.6257	0.78815
125	52.921	24.049		52.143	0.626446	22.8663	0.86422
150	52.74	23.826		51.697	0.764482	22.5273	0.961978
200	52.355	23.67		51.1317	0.905536	22.365	0.944122
NG - REP. 02
1	54.913	25.122
25	54.51	24.644
50	53.59	23.924
75	52.087	22.646
100	52.863	22.986
125	51.387	22.008
150	50.929	21.527
200	50.192	21.468
NG - REP. 03
1	55.176	25.324
25	55.023	25.146
50	54.349	24.534
75	53.389	23.67
100	52.653	23.155
125	52.121	22.542
150	51.422	22.229
200	50.848	21.957
Table S4: NG pressurization data

## Sheet: 5
	Event 1	Event 2
Pressure(MPa)	Temp. (°C)	Temp. (°C)		Event 1		Event 2			Event 1		Event 2		Pressure
N2 + nHex 5% v/v - REP. 01				Average	SD	Average	SD		delta1		delta 2
1	54.257	24.236		54.5963	0.352939	24.2897	0.141144		1.854	0.455391	2.17933	0.22112	0.1 a 20.0
25	54.422	24.428		54.387	0.165568	24.408	0.142773
50	54.667	24.727		54.609	0.256415	24.6853	0.143095
75	54.959	24.979		54.9413	0.0454337	24.9647	0.118418
100	55.012	25.223		55.1807	0.215617	25.1877	0.137019
125	55.423	25.531		55.406	0.136477	25.4703	0.175165
150	55.761	25.848		55.7823	0.205495	25.8027	0.151222
200	56.317	26.502		56.4503	0.287776	26.469	0.170214
N2 + nHex 5% v/v - REP. 02
1	55.083	24.483
25	54.57	24.572
50	54.89	24.836
75	54.986	25.102
100	55.485	25.335
125	55.564	25.648
150	56.044	25.961
200	56.85	26.659
N2 + nHex 5% v/v - REP. 03
1	54.449	24.15
25	54.169	24.224
50	54.27	24.493
75	54.879	24.813
100	55.045	25.005
125	55.231	25.232
150	55.542	25.599
200	56.184	26.246
Table S5: N2 + nHex pressurization data
